# Supplementary material for: Reducing the Bitter Taste of Pharmaceuticals Using Cell-Based Identification of Bitter-Masking Compounds
Source: Pharmaceuticals (Basel). 2022 Mar 7;15(3):317. doi: 10.3390/ph15030317 (PMC8953435; doi:10.3390/ph15030317)
Supplement: Supplementary file 1 [file pharmaceuticals-15-00317-s001.zip]

Archive with 1 entries (1 files):
- pharmaceuticals-1583865-supplementary.pdf
